# Supplementary material for: H-Bonds Enhanced Natural Polyphenols Bined Polysaccharide/Gelatin Composites with Controlled Photothermal Stimulation Phase Transition for Wound Care
Source: Biomater Res. 2024 Sep 13;28:0082. doi: 10.34133/bmr.0082 (PMC11395704; doi:10.34133/bmr.0082)
Supplement: Supplementary 1 — Supplementary Text Figs. S1 to S5 Table S1 Movies S1 and S2 [file bmr.0082.f1.zip]

Archive with 4 entries (4 files):
- License to Publish.pdf
- Supporting Information.docx
- videoS1.mp4
- videoS2.mp4
